# Supplementary material for: The estimated distribution of autochthonous leishmaniasis by Leishmania infantum in Europe in 2005–2020
Source: PLoS Negl Trop Dis. 2023 Jul 19;17(7):e0011497. doi: 10.1371/journal.pntd.0011497 (PMC10389729; doi:10.1371/journal.pntd.0011497)
Supplement: S1 Data — (XLSX) [file pntd.0011497.s002.xlsx]

## Sheet: Figure 1
Country	Location code	Name code	L. infantum in humans and/or animals
Albania	AL011	Dibër	Yes
Albania	AL012	Durrës	Yes
Albania	AL013	Kukës	Yes
Albania	AL014	Lezhë	Yes
Albania	AL015	Shkodër	Yes
Albania	AL021	Elbasan	Yes
Albania	AL022	Tiranë	Yes
Albania	AL031	Berat	Yes
Albania	AL032	Fier	Yes
Albania	AL033	Gjirokastër	Yes
Albania	AL034	Korcë	Yes
Albania	AL035	Vlorë	Yes
Austria	AT127	Wiener Umland/Südteil	Yes
Bosnia and Herzegovina	BAG26241	Gornjedrinski	Yes
Bosnia and Herzegovina	BAG26242	Neretvljanski	Yes
Bosnia and Herzegovina	BAG26243	Posavski	Yes
Bosnia and Herzegovina	BAG26244	Sarajevo	Yes
Bosnia and Herzegovina	BAG26246	Tuzlansko-podrinjski	Yes
Bosnia and Herzegovina	BAG26247	Unsko-sanski	Yes
Bosnia and Herzegovina	BAG26248	Zapadnobosanski	Yes
Bosnia and Herzegovina	BAG26250	Zenicko-dobojski	Yes
Bulgaria	BG311	Vidin	Yes
Bulgaria	BG315	Lovech	Yes
Bulgaria	BG321	Veliko Tarnovo	Yes
Bulgaria	BG322	Gabrovo	Yes
Bulgaria	BG331	Varna	Yes
Bulgaria	BG341	Burgas	Yes
Bulgaria	BG342	Sliven	Yes
Bulgaria	BG343	Yambol	Yes
Bulgaria	BG344	Stara Zagora	Yes
Bulgaria	BG411	Sofia (stolitsa)	Yes
Bulgaria	BG413	Blagoevgrad	Yes
Bulgaria	BG415	Kyustendil	Yes
Bulgaria	BG421	Plovdiv	Yes
Bulgaria	BG422	Haskovo	Yes
Bulgaria	BG423	Pazardzhik	Yes
Bulgaria	BG424	Smolyan	Yes
Bulgaria	BG425	Kardzhali	Yes
Croatia	HR033	Zadarska županija	Yes
Croatia	HR034	Šibensko-kninska županija	Yes
Croatia	HR035	Splitsko-dalmatinska županija	Yes
Croatia	HR036	Istarska županija	Yes
Croatia	HR037	Dubrovacko-neretvanska županija	Yes
Croatia	HR050	Grad Zagreb	Yes
Croatia	HR061	Međimurska županija	Yes
Cyprus	CY000	Kýpros	Yes
France	FR101	Paris	Yes
France	FRB02	Eure-et-Loir	Yes
France	FRB04	Indre-et-Loire	Yes
France	FRG02	Maine-et-Loire	Yes
France	FRI11	Dordogne	Yes
France	FRI14	Lot-et-Garonne	Yes
France	FRI23	Haute-Vienne	Yes
France	FRI33	Deux-Sèvres	Yes
France	FRJ11	Aude	Yes
France	FRJ12	Gard	Yes
France	FRJ13	Hérault	Yes
France	FRJ14	Lozère	Yes
France	FRJ15	Pyrénées-Orientales	Yes
France	FRJ21	Ariège	Yes
France	FRJ22	Aveyron	Yes
France	FRJ23	Haute-Garonne	Yes
France	FRJ27	Tarn	Yes
France	FRK13	Haute-Loire	Yes
France	FRK14	Puy-de-Dôme	Yes
France	FRK22	Ardèche	Yes
France	FRK23	Drôme	Yes
France	FRK26	Rhône	Yes
France	FRK28	Haute-Savoie	Yes
France	FRL01	Alpes-de-Haute-Provence	Yes
France	FRL03	Alpes-Maritimes	Yes
France	FRL04	Bouches-du-Rhône	Yes
France	FRL05	Var	Yes
France	FRL06	Vaucluse	Yes
France	FRM01	Corse-du-Sud	Yes
Germany	DE21E	Landsberg am Lech	Yes
Germany	DE271	Augsburg, Kreisfreie Stadt	Yes
Germany	DEA23	Köln, Kreisfreie Stadt	Yes
Germany	DEA2D	Städteregion Aachen	Yes
Greece	EL301	Voreios Tomeas Athinon	Yes
Greece	EL302	Dytikos Tomeas Athinon	Yes
Greece	EL303	Kentrikos Tomeas Athinon	Yes
Greece	EL304	Notios Tomeas Athinon	Yes
Greece	EL305	Anatoliki Attiki	Yes
Greece	EL306	Dytiki Attiki	Yes
Greece	EL307	Peiraias, Nisoi	Yes
Greece	EL411	Lesvos, Limnos	Yes
Greece	EL412	Ikaria, Samos	Yes
Greece	EL413	Chios	Yes
Greece	EL421	Kalymnos, Karpathos, Kasos, Kos, Rodos	Yes
Greece	EL422	Andros, Thira, Kea, Milos, Mykonos, Naxos, Paros, Syros, Tinos	Yes
Greece	EL431	Irakleio	Yes
Greece	EL432	Lasithi	Yes
Greece	EL433	Rethymni	Yes
Greece	EL434	Chania	Yes
Greece	EL511	Evros	Yes
Greece	EL512	Xanthi	Yes
Greece	EL513	Rodopi	Yes
Greece	EL514	Drama	Yes
Greece	EL515	Thasos, Kavala	Yes
Greece	EL521	Imathia	Yes
Greece	EL522	Thessaloniki	Yes
Greece	EL523	Kilkis	Yes
Greece	EL524	Pella	Yes
Greece	EL525	Pieria	Yes
Greece	EL526	Serres	Yes
Greece	EL527	Chalkidiki	Yes
Greece	EL531	Grevena, Kozani	Yes
Greece	EL532	Kastoria	Yes
Greece	EL533	Florina	Yes
Greece	EL541	Arta, Preveza	Yes
Greece	EL542	Thesprotia	Yes
Greece	EL543	Ioannina	Yes
Greece	EL611	Karditsa, Trikala	Yes
Greece	EL612	Larisa	Yes
Greece	EL613	Magnisia, Sporades	Yes
Greece	EL621	Zakynthos	Yes
Greece	EL622	Kerkyra	Yes
Greece	EL623	Ithaki, Kefallinia	Yes
Greece	EL624	Lefkada	Yes
Greece	EL631	Aitoloakarnania	Yes
Greece	EL632	Achaia	Yes
Greece	EL633	Ileia	Yes
Greece	EL641	Voiotia	Yes
Greece	EL642	Evvoia	Yes
Greece	EL643	Evrytania	Yes
Greece	EL644	Fthiotida	Yes
Greece	EL645	Fokida	Yes
Greece	EL651	Argolida, Arkadia	Yes
Greece	EL652	Korinthia	Yes
Greece	EL653	Lakonia, Messinia	Yes
Hungary	HU233	Tolna	Yes
Italy	ITC11	Torino	Yes
Italy	ITC12	Vercelli	Yes
Italy	ITC13	Biella	Yes
Italy	ITC14	Verbano-Cusio-Ossola	Yes
Italy	ITC15	Novara	Yes
Italy	ITC16	Cuneo	Yes
Italy	ITC17	Asti	Yes
Italy	ITC18	Alessandria	Yes
Italy	ITC20	Valle d’Aosta/Vallée d’Aoste	Yes
Italy	ITC31	Imperia	Yes
Italy	ITC32	Savona	Yes
Italy	ITC33	Genova	Yes
Italy	ITC34	La Spezia	Yes
Italy	ITC41	Varese	Yes
Italy	ITC42	Como	Yes
Italy	ITC43	Lecco	Yes
Italy	ITC44	Sondrio	Yes
Italy	ITC46	Bergamo	Yes
Italy	ITC47	Brescia	Yes
Italy	ITC48	Pavia	Yes
Italy	ITC49	Lodi	Yes
Italy	ITC4A	Cremona	Yes
Italy	ITC4B	Mantova	Yes
Italy	ITC4C	Milano	Yes
Italy	ITC4D	Monza e della Brianza	Yes
Italy	ITF11	L’Aquila	Yes
Italy	ITF12	Teramo	Yes
Italy	ITF13	Pescara	Yes
Italy	ITF14	Chieti	Yes
Italy	ITF21	Isernia	Yes
Italy	ITF22	Campobasso	Yes
Italy	ITF31	Caserta	Yes
Italy	ITF32	Benevento	Yes
Italy	ITF33	Napoli	Yes
Italy	ITF34	Avellino	Yes
Italy	ITF35	Salerno	Yes
Italy	ITF43	Taranto	Yes
Italy	ITF44	Brindisi	Yes
Italy	ITF45	Lecce	Yes
Italy	ITF46	Foggia	Yes
Italy	ITF47	Bari	Yes
Italy	ITF48	Barletta-Andria-Trani	Yes
Italy	ITF51	Potenza	Yes
Italy	ITF52	Matera	Yes
Italy	ITF61	Cosenza	Yes
Italy	ITF62	Crotone	Yes
Italy	ITF63	Catanzaro	Yes
Italy	ITF64	Vibo Valentia	Yes
Italy	ITF65	Reggio di Calabria	Yes
Italy	ITG11	Trapani	Yes
Italy	ITG12	Palermo	Yes
Italy	ITG13	Messina	Yes
Italy	ITG14	Agrigento	Yes
Italy	ITG15	Caltanissetta	Yes
Italy	ITG16	Enna	Yes
Italy	ITG17	Catania	Yes
Italy	ITG18	Ragusa	Yes
Italy	ITG19	Siracusa	Yes
Italy	ITG2D	Sassari	Yes
Italy	ITG2E	Nuoro	Yes
Italy	ITG2F	Cagliari	Yes
Italy	ITG2G	Oristano	Yes
Italy	ITG2H	Sud Sardegna	Yes
Italy	ITH10	Bolzano-Bozen	Yes
Italy	ITH20	Trento	Yes
Italy	ITH31	Verona	Yes
Italy	ITH32	Vicenza	Yes
Italy	ITH33	Belluno	Yes
Italy	ITH34	Treviso	Yes
Italy	ITH35	Venezia	Yes
Italy	ITH36	Padova	Yes
Italy	ITH37	Rovigo	Yes
Italy	ITH41	Pordenone	Yes
Italy	ITH42	Udine	Yes
Italy	ITH43	Gorizia	Yes
Italy	ITH44	Trieste	Yes
Italy	ITH51	Piacenza	Yes
Italy	ITH52	Parma	Yes
Italy	ITH53	Reggio nell’Emilia	Yes
Italy	ITH54	Modena	Yes
Italy	ITH55	Bologna	Yes
Italy	ITH56	Ferrara	Yes
Italy	ITH57	Ravenna	Yes
Italy	ITH58	Forlì-Cesena	Yes
Italy	ITH59	Rimini	Yes
Italy	ITI11	Massa-Carrara	Yes
Italy	ITI12	Lucca	Yes
Italy	ITI13	Pistoia	Yes
Italy	ITI14	Firenze	Yes
Italy	ITI15	Prato	Yes
Italy	ITI16	Livorno	Yes
Italy	ITI17	Pisa	Yes
Italy	ITI18	Arezzo	Yes
Italy	ITI19	Siena	Yes
Italy	ITI1A	Grosseto	Yes
Italy	ITI21	Perugia	Yes
Italy	ITI22	Terni	Yes
Italy	ITI31	Pesaro e Urbino	Yes
Italy	ITI32	Ancona	Yes
Italy	ITI33	Macerata	Yes
Italy	ITI34	Ascoli Piceno	Yes
Italy	ITI35	Fermo	Yes
Italy	ITI41	Viterbo	Yes
Italy	ITI42	Rieti	Yes
Italy	ITI43	Roma	Yes
Italy	ITI44	Latina	Yes
Italy	ITI45	Frosinone	Yes
Kosovo	XKG125385	Pecki	Yes
Kosovo	XKG125389	Prizremski	Yes
Malta	MT001	Malta	Yes
Malta	MT002	Gozo and Comino/Għawdex u Kemmuna	Yes
Montenegro	MEG125351	Bar	Yes
Montenegro	MEG125352	Berane	Yes
Montenegro	MEG125355	Cetinje	Yes
Montenegro	MEG125356	Danilovgrad	Yes
Montenegro	MEG125357	Herceg Novi	Yes
Montenegro	MEG125359	Kotor	Yes
Montenegro	MEG125361	Niksic	Yes
Montenegro	MEG125365	Podgorica	Yes
Montenegro	MEG125366	Rozaj	Yes
Montenegro	MEG125369	Ulcinj	Yes
North Macedonia	MK008	Skopski	Yes
Portugal	PT111	Alto Minho	Yes
Portugal	PT112	Cávado	Yes
Portugal	PT11A	Área Metropolitana do Porto	Yes
Portugal	PT11D	Douro	Yes
Portugal	PT11E	Terras de Trás-os-Montes	Yes
Portugal	PT150	Algarve	Yes
Portugal	PT16B	Oeste	Yes
Portugal	PT16D	Região de Aveiro	Yes
Portugal	PT16E	Região de Coimbra	Yes
Portugal	PT16F	Região de Leiria	Yes
Portugal	PT16G	Viseu Dão Lafões	Yes
Portugal	PT16H	Beira Baixa	Yes
Portugal	PT16I	Médio Tejo	Yes
Portugal	PT16J	Beiras e Serra da Estrela	Yes
Portugal	PT170	Área Metropolitana de Lisboa	Yes
Portugal	PT184	Baixo Alentejo	Yes
Portugal	PT185	Lezíria do Tejo	Yes
Portugal	PT186	Alto Alentejo	Yes
Portugal	PT187	Alentejo Central	Yes
Romania	RO224	Galaţi	Yes
Romania	RO311	Argeş	Yes
Romania	RO411	Dolj	Yes
Romania	RO415	Vâlcea	Yes
San Marino	SM	San Marino	Yes
Serbia	RSG125372	Branicevski	Yes
Serbia	RSG125373	Grad Beograd	Yes
Serbia	RSG125375	Juzno-backi	Yes
Serbia	RSG125383	Nisavski	Yes
Serbia	RSG125387	Podunavski	Yes
Serbia	RSG125388	Pomoravski	Yes
Slovenia	SI037	Jugovzhodna Slovenija	Yes
Spain	ES111	A Coruña	Yes
Spain	ES112	Lugo	Yes
Spain	ES113	Ourense	Yes
Spain	ES114	Pontevedra	Yes
Spain	ES120	Asturias	Yes
Spain	ES130	Cantabria	Yes
Spain	ES211	Araba/Álava	Yes
Spain	ES212	Gipuzkoa	Yes
Spain	ES213	Bizkaia	Yes
Spain	ES220	Navarra	Yes
Spain	ES230	La Rioja	Yes
Spain	ES241	Huesca	Yes
Spain	ES242	Teruel	Yes
Spain	ES243	Zaragoza	Yes
Spain	ES300	Madrid	Yes
Spain	ES411	Ávila	Yes
Spain	ES412	Burgos	Yes
Spain	ES413	León	Yes
Spain	ES414	Palencia	Yes
Spain	ES415	Salamanca	Yes
Spain	ES416	Segovia	Yes
Spain	ES417	Soria	Yes
Spain	ES418	Valladolid	Yes
Spain	ES419	Zamora	Yes
Spain	ES421	Albacete	Yes
Spain	ES422	Ciudad Real	Yes
Spain	ES423	Cuenca	Yes
Spain	ES424	Guadalajara	Yes
Spain	ES425	Toledo	Yes
Spain	ES431	Badajoz	Yes
Spain	ES432	Cáceres	Yes
Spain	ES511	Barcelona	Yes
Spain	ES512	Girona	Yes
Spain	ES513	Lleida	Yes
Spain	ES514	Tarragona	Yes
Spain	ES521	Alicante/Alacant	Yes
Spain	ES522	Castellón/Castelló	Yes
Spain	ES523	Valencia/València	Yes
Spain	ES531	Eivissa y Formentera	Yes
Spain	ES532	Mallorca	Yes
Spain	ES533	Menorca	Yes
Spain	ES611	Almería	Yes
Spain	ES612	Cádiz	Yes
Spain	ES613	Córdoba	Yes
Spain	ES614	Granada	Yes
Spain	ES615	Huelva	Yes
Spain	ES616	Jaén	Yes
Spain	ES617	Málaga	Yes
Spain	ES618	Sevilla	Yes
Spain	ES620	Murcia	Yes
Spain	ES630	Ceuta	Yes
Spain	ES640	Melilla	Yes
Ukraine	UAG13158	Krym	Yes

## Sheet: Figure 2
Annual cummulative incidence per 100,000 population of human autochthonous visceral leishmaniasis in European countries between 2005 and 2020.
Data based on cases reported to the WHO Global Health Observatory Data Repository.
			Visceral leishmaniasis
	Country	Year	No. Cases	Incidence
	Albania	2005	136	4.5039
	Albania	2006	117	3.8957
	Albania	2007	108	3.622
	Albania	2008	75	2.5353
	Albania	2009	62	2.1115
	Albania	2010	60	2.0557
	Albania	2011	52	1.7886
	Albania	2012	53	1.8257
	Albania	2013	NA	NA
	Albania	2014	NA	NA
	Albania	2015	NA	NA
	Albania	2016	15	0.5216
	Albania	2017	22	0.7648
	Albania	2018	45	1.5678
	Albania	2019	7	0.2445
	Albania	2020	NA	NA
	Greece	2005	48	0.4376
	Greece	2006	35	0.318
	Greece	2007	48	0.4349
	Greece	2008	30	0.2712
	Greece	2009	28	0.2524
	Greece	2010	28	0.2518
	Greece	2011	41	0.3686
	Greece	2012	47	0.4239
	Greece	2013	76	0.6907
	Greece	2014	85	0.7779
	Greece	2015	70	0.6447
	Greece	2016	59	0.5471
	Greece	2017	88	0.8172
	Greece	2018	53	0.4934
	Greece	2019	24	0.2238
	Greece	2020	39	0.3639
	Malta	2005	4	0.9934
	Malta	2006	NA	NA
	Malta	2007	NA	NA
	Malta	2008	NA	NA
	Malta	2009	NA	NA
	Malta	2010	NA	NA
	Malta	2011	2	0.4819
	Malta	2012	3	0.7185
	Malta	2013	0	0
	Malta	2014	NA	NA
	Malta	2015	NA	NA
	Malta	2016	0	0
	Malta	2017	5	1.0863
	Malta	2018	2	0.4204
	Malta	2019	0	0
	Malta	2020	2	0.3887
	Montenegro	2005	2	0.326
	Montenegro	2006	4	0.6524
	Montenegro	2007	1	0.1627
	Montenegro	2008	3	0.4874
	Montenegro	2009	3	0.4861
	Montenegro	2010	1	0.1616
	Montenegro	2011	NA	NA
	Montenegro	2012	NA	NA
	Montenegro	2013	4	0.6442
	Montenegro	2014	3	0.4827
	Montenegro	2015	5	0.8037
	Montenegro	2016	6	0.9643
	Montenegro	2017	4	0.6427
	Montenegro	2018	NA	NA
	Montenegro	2019	NA	NA
	Montenegro	2020	NA	NA
	North Macedonia	2005	7	0.3439
	North Macedonia	2006	9	0.4415
	North Macedonia	2007	7	0.3428
	North Macedonia	2008	7	0.3423
	North Macedonia	2009	4	0.1953
	North Macedonia	2010	12	0.5846
	North Macedonia	2011	2	0.0972
	North Macedonia	2012	13	0.6311
	North Macedonia	2013	20	0.9698
	North Macedonia	2014	11	0.5325
	North Macedonia	2015	4	0.1933
	North Macedonia	2016	5	0.2414
	North Macedonia	2017	9	0.434
	North Macedonia	2018	12	0.5782
	North Macedonia	2019	NA	NA
	North Macedonia	2020	NA	NA
	Spain	2005	199	0.4596
	Spain	2006	246	0.559
	Spain	2007	255	0.5694
	Spain	2008	193	0.4226
	Spain	2009	179	0.3871
	Spain	2010	153	0.3291
	Spain	2011	235	0.5036
	Spain	2012	213	0.455
	Spain	2013	276	0.5907
	Spain	2014	106	0.2279
	Spain	2015	NA	NA
	Spain	2016	177	0.3811
	Spain	2017	199	0.4277
	Spain	2018	NA	NA
	Spain	2019	NA	NA
	Spain	2020	NA	NA
	Bulgaria	2005	12	0.1561
	Bulgaria	2006	6	0.0786
	Bulgaria	2007	6	0.0792
	Bulgaria	2008	2	0.0266
	Bulgaria	2009	6	0.0804
	Bulgaria	2010	4	0.0539
	Bulgaria	2011	3	0.0407
	Bulgaria	2012	2	0.0273
	Bulgaria	2013	14	0.1922
	Bulgaria	2014	14	0.1932
	Bulgaria	2015	5	0.0694
	Bulgaria	2016	3	0.0419
	Bulgaria	2017	0	0
	Bulgaria	2018	1	0.0142
	Bulgaria	2019	4	0.0571
	Bulgaria	2020	0	0
	Croatia	2005	7	0.1624
	Croatia	2006	6	0.1391
	Croatia	2007	4	0.0927
	Croatia	2008	4	0.0928
	Croatia	2009	1	0.0232
	Croatia	2010	NA	NA
	Croatia	2011	0	0
	Croatia	2012	0	0
	Croatia	2013	2	0.0469
	Croatia	2014	NA	NA
	Croatia	2015	0	0
	Croatia	2016	0	0
	Croatia	2017	NA	NA
	Croatia	2018	0	0
	Croatia	2019	0	0
	Croatia	2020	NA	NA
	Cyprus	2005	NA	NA
	Cyprus	2006	2	0.2688
	Cyprus	2007	0	0
	Cyprus	2008	0	0
	Cyprus	2009	NA	NA
	Cyprus	2010	1	0.1221
	Cyprus	2011	1	0.1191
	Cyprus	2012	0	0
	Cyprus	2013	0	0
	Cyprus	2014	NA	NA
	Cyprus	2015	0	0
	Cyprus	2016	1	0.1179
	Cyprus	2017	1	0.117
	Cyprus	2018	2	0.2314
	Cyprus	2019	0	0
	Cyprus	2020	0	0
	Italy	2005	152	0.2626
	Italy	2006	113	0.1946
	Italy	2007	104	0.1786
	Italy	2008	72	0.1228
	Italy	2009	72	0.122
	Italy	2010	71	0.12
	Italy	2011	62	0.1044
	Italy	2012	81	0.1364
	Italy	2013	62	0.1039
	Italy	2014	63	0.1036
	Italy	2015	55	0.0905
	Italy	2016	49	0.0808
	Italy	2017	NA	NA
	Italy	2018	74	0.1223
	Italy	2019	NA	NA
	Italy	2020	29	0.0486
	Portugal	2005	13	0.1239
	Portugal	2006	10	0.0951
	Portugal	2007	23	0.2184
	Portugal	2008	14	0.1327
	Portugal	2009	11	0.1041
	Portugal	2010	17	0.1608
	Portugal	2011	13	0.123
	Portugal	2012	5	0.0474
	Portugal	2013	8	0.0763
	Portugal	2014	0	0
	Portugal	2015	0	0
	Portugal	2016	9	0.087
	Portugal	2017	NA	NA
	Portugal	2018	6	0.0583
	Portugal	2019	NA	NA
	Portugal	2020	NA	NA
	Bosnia Herzegovina	2005	1	0.0266
	Bosnia Herzegovina	2006	0	0
	Bosnia Herzegovina	2007	2	0.0532
	Bosnia Herzegovina	2008	0	0
	Bosnia Herzegovina	2009	1	0.0268
	Bosnia Herzegovina	2010	1	0.027
	Bosnia Herzegovina	2011	0	0
	Bosnia Herzegovina	2012	0	0
	Bosnia Herzegovina	2013	0	0
	Bosnia Herzegovina	2014	2	0.0574
	Bosnia Herzegovina	2015	0	0
	Bosnia Herzegovina	2016	0	0
	Bosnia Herzegovina	2017	0	0
	Bosnia Herzegovina	2018	NA	NA
	Bosnia Herzegovina	2019	NA	NA
	Bosnia Herzegovina	2020	NA	NA
	France	2005	19	0.0303
	France	2006	16	0.0253
	France	2007	22	0.0346
	France	2008	17	0.0266
	France	2009	14	0.0218
	France	2010	5	0.0077
	France	2011	25	0.0385
	France	2012	10	0.0153
	France	2013	17	0.0259
	France	2014	16	0.0242
	France	2015	18	0.0271
	France	2016	24	0.036
	France	2017	24	0.0359
	France	2018	22	0.0328
	France	2019	36	0.0536
	France	2020	37	0.055
	Romania	2005	NA	NA
	Romania	2006	NA	NA
	Romania	2007	NA	NA
	Romania	2008	NA	NA
	Romania	2009	NA	NA
	Romania	2010	NA	NA
	Romania	2011	NA	NA
	Romania	2012	NA	NA
	Romania	2013	NA	NA
	Romania	2014	NA	NA
	Romania	2015	1	0.005
	Romania	2016	2	0.0101
	Romania	2017	2	0.0102
	Romania	2018	0	0
	Romania	2019	NA	NA
	Romania	2020	NA	NA
	Serbia	2005	NA	NA
	Serbia	2006	NA	NA
	Serbia	2007	NA	NA
	Serbia	2008	NA	NA
	Serbia	2009	NA	NA
	Serbia	2010	NA	NA
	Serbia	2011	2	0.0276
	Serbia	2012	1	0.0139
	Serbia	2013	2	0.0278
	Serbia	2014	NA	NA
	Serbia	2015	0	0
	Serbia	2016	0	0
	Serbia	2017	0	0
	Serbia	2018	NA	NA
	Serbia	2019	NA	NA
	Serbia	2020	NA	NA
	Slovenia	2005	NA	NA
	Slovenia	2006	NA	NA
	Slovenia	2007	NA	NA
	Slovenia	2008	NA	NA
	Slovenia	2009	NA	NA
	Slovenia	2010	NA	NA
	Slovenia	2011	NA	NA
	Slovenia	2012	NA	NA
	Slovenia	2013	NA	NA
	Slovenia	2014	NA	NA
	Slovenia	2015	NA	NA
	Slovenia	2016	0	0
	Slovenia	2017	1	0.0484
	Slovenia	2018	0	0
	Slovenia	2019	0	0
	Slovenia	2020	0	0
	Ukraine	2005	1	0.0021
	Ukraine	2006	3	0.0064
	Ukraine	2007	3	0.0065
	Ukraine	2008	2	0.0043
	Ukraine	2009	NA	NA
	Ukraine	2010	1	0.0022
	Ukraine	2011	1	0.0022
	Ukraine	2012	2	0.0044
	Ukraine	2013	0	0
	Ukraine	2014	0	0
	Ukraine	2015	0	0
	Ukraine	2016	1	0.0022
	Ukraine	2017	0	0
	Ukraine	2018	NA	NA
	Ukraine	2019	0	0
	Ukraine	2020	0	0

## Sheet: Figure 3
Annual cummulative incidence per 100,000 population of human autochthonous cutaneous leishmaniasis in European countries between 2005 and 2020.
Data based on cases reported to the WHO Global Health Observatory Data Repository.
			Cutaneous leishmaniasis
	Country	Year	No. Cases	Incidence
	Malta	2005	4	0.9934
	Malta	2006	3	0.7407
	Malta	2007	13	3.205
	Malta	2008	16	3.9232
	Malta	2009	NA	NA
	Malta	2010	11	2.6568
	Malta	2011	1	0.241
	Malta	2012	0	0
	Malta	2013	0	0
	Malta	2014	NA	NA
	Malta	2015	NA	NA
	Malta	2016	0	0
	Malta	2017	1	0.2173
	Malta	2018	4	0.8409
	Malta	2019	0	0
	Malta	2020	1	0.1943
	Albania	2005	3	0.0993
	Albania	2006	3	0.0999
	Albania	2007	7	0.2348
	Albania	2008	2	0.0676
	Albania	2009	1	0.0341
	Albania	2010	1	0.0343
	Albania	2011	1	0.0344
	Albania	2012	0	0
	Albania	2013	1	0.0345
	Albania	2014	0	0
	Albania	2015	1	0.0347
	Albania	2016	6	0.2087
	Albania	2017	0	0
	Albania	2018	2	0.0697
	Albania	2019	2	0.0699
	Albania	2020	NA	NA
	Cyprus	2005	NA	NA
	Cyprus	2006	4	0.5376
	Cyprus	2007	0	0
	Cyprus	2008	0	0
	Cyprus	2009	NA	NA
	Cyprus	2010	NA	NA
	Cyprus	2011	NA	NA
	Cyprus	2012	NA	NA
	Cyprus	2013	0	0
	Cyprus	2014	NA	NA
	Cyprus	2015	1	0.1181
	Cyprus	2016	0	0
	Cyprus	2017	3	0.351
	Cyprus	2018	0	0
	Cyprus	2019	0	0
	Cyprus	2020	1	0.1126
	France	2005	0	0
	France	2006	3	0.0047
	France	2007	3	0.0047
	France	2008	4	0.0062
	France	2009	2	0.0031
	France	2010	8	0.0124
	France	2011	6	0.0092
	France	2012	5	0.0077
	France	2013	93	0.1418
	France	2014	84	0.127
	France	2015	110	0.1655
	France	2016	77	0.1155
	France	2017	132	0.1976
	France	2018	181	0.27
	France	2019	182	0.2709
	France	2020	204	0.303
	Spain	2005	16	0.037
	Spain	2006	6	0.0136
	Spain	2007	6	0.0134
	Spain	2008	16	0.035
	Spain	2009	10	0.0216
	Spain	2010	10	0.0215
	Spain	2011	10	0.0214
	Spain	2012	18	0.0384
	Spain	2013	NA	NA
	Spain	2014	100	0.215
	Spain	2015	40	0.0861
	Spain	2016	187	0.4027
	Spain	2017	185	0.3976
	Spain	2018	NA	NA
	Spain	2019	NA	NA
	Spain	2020	NA	NA
	Croatia	2005	2	0.0464
	Croatia	2006	1	0.0232
	Croatia	2007	5	0.1159
	Croatia	2008	3	0.0696
	Croatia	2009	NA	NA
	Croatia	2010	NA	NA
	Croatia	2011	1	0.0233
	Croatia	2012	2	0.0468
	Croatia	2013	5	0.1173
	Croatia	2014	NA	NA
	Croatia	2015	4	0.0947
	Croatia	2016	2	0.0477
	Croatia	2017	NA	NA
	Croatia	2018	1	0.0244
	Croatia	2019	1	0.0245
	Croatia	2020	NA	NA
	Greece	2005	2	0.0182
	Greece	2006	0	0
	Greece	2007	6	0.0544
	Greece	2008	4	0.0362
	Greece	2009	7	0.0631
	Greece	2010	2	0.018
	Greece	2011	2	0.018
	Greece	2012	3	0.0271
	Greece	2013	1	0.0091
	Greece	2014	1	0.0092
	Greece	2015	4	0.0368
	Greece	2016	14	0.1298
	Greece	2017	2	0.0186
	Greece	2018	1	0.0093
	Greece	2019	1	0.0093
	Greece	2020	0	0
	Italy	2005	73	0.1261
	Italy	2006	36	0.062
	Italy	2007	22	0.0378
	Italy	2008	23	0.0392
	Italy	2009	22	0.0373
	Italy	2010	22	0.0372
	Italy	2011	24	0.0404
	Italy	2012	26	0.0438
	Italy	2013	96	0.1608
	Italy	2014	80	0.1316
	Italy	2015	76	0.125
	Italy	2016	47	0.0775
	Italy	2017	NA	NA
	Italy	2018	71	0.1174
	Italy	2019	NA	NA
	Italy	2020	6	0.0101
	Portugal	2005	NA	NA
	Portugal	2006	NA	NA
	Portugal	2007	NA	NA
	Portugal	2008	NA	NA
	Portugal	2009	NA	NA
	Portugal	2010	NA	NA
	Portugal	2011	2	0.0189
	Portugal	2012	1	0.0095
	Portugal	2013	1	0.0095
	Portugal	2014	9	0.0863
	Portugal	2015	9	0.0867
	Portugal	2016	0	0
	Portugal	2017	NA	NA
	Portugal	2018	NA	NA
	Portugal	2019	NA	NA
	Portugal	2020	NA	NA
	Bosnia Herzegovina	2005	1	0.0266
	Bosnia Herzegovina	2006	NA	NA
	Bosnia Herzegovina	2007	NA	NA
	Bosnia Herzegovina	2008	NA	NA
	Bosnia Herzegovina	2009	NA	NA
	Bosnia Herzegovina	2010	NA	NA
	Bosnia Herzegovina	2011	0	0
	Bosnia Herzegovina	2012	0	0
	Bosnia Herzegovina	2013	0	0
	Bosnia Herzegovina	2014	0	0
	Bosnia Herzegovina	2015	0	0
	Bosnia Herzegovina	2016	0	0
	Bosnia Herzegovina	2017	0	0
	Bosnia Herzegovina	2018	NA	NA
	Bosnia Herzegovina	2019	NA	NA
	Bosnia Herzegovina	2020	NA	NA
	Bulgaria	2005	NA	NA
	Bulgaria	2006	NA	NA
	Bulgaria	2007	NA	NA
	Bulgaria	2008	NA	NA
	Bulgaria	2009	NA	NA
	Bulgaria	2010	NA	NA
	Bulgaria	2011	NA	NA
	Bulgaria	2012	NA	NA
	Bulgaria	2013	2	0.0275
	Bulgaria	2014	0	0
	Bulgaria	2015	2	0.0278
	Bulgaria	2016	3	0.0419
	Bulgaria	2017	NA	NA
	Bulgaria	2018	3	0.0426
	Bulgaria	2019	0	0
	Bulgaria	2020	1	0.0144
	Romania	2005	NA	NA
	Romania	2006	NA	NA
	Romania	2007	NA	NA
	Romania	2008	NA	NA
	Romania	2009	NA	NA
	Romania	2010	NA	NA
	Romania	2011	NA	NA
	Romania	2012	NA	NA
	Romania	2013	NA	NA
	Romania	2014	NA	NA
	Romania	2015	0	0
	Romania	2016	1	0.0051
	Romania	2017	1	0.0051
	Romania	2018	0	0
	Romania	2019	NA	NA
	Romania	2020	NA	NA
	Slovenia	2005	NA	NA
	Slovenia	2006	NA	NA
	Slovenia	2007	NA	NA
	Slovenia	2008	NA	NA
	Slovenia	2009	NA	NA
	Slovenia	2010	NA	NA
	Slovenia	2011	NA	NA
	Slovenia	2012	NA	NA
	Slovenia	2013	NA	NA
	Slovenia	2014	NA	NA
	Slovenia	2015	0	0
	Slovenia	2016	0	0
	Slovenia	2017	0	0
	Slovenia	2018	0	0
	Slovenia	2019	1	0.0481
	Slovenia	2020	1	0.0477
	Ukraine	2005	4	0.0085
	Ukraine	2006	2	0.0043
	Ukraine	2007	1	0.0022
	Ukraine	2008	3	0.0065
	Ukraine	2009	NA	NA
	Ukraine	2010	0	0
	Ukraine	2011	2	0.0044
	Ukraine	2012	2	0.0044
	Ukraine	2013	2	0.0044
	Ukraine	2014	1	0.0022
	Ukraine	2015	2	0.0044
	Ukraine	2016	4	0.0089
	Ukraine	2017	1	0.0022
	Ukraine	2018	NA	NA
	Ukraine	2019	2	0.0045
	Ukraine	2020	0	0

## Sheet: Figure 4
Annual cumulative incidence per 100,000 population of human leishmaniasis between 2005 and 2020 reported by the Ministries of Health of Italy, Portugal, and Spain.
Year	Country	Cumulative incidence of reported hospital discharges
2011	Italy	0.78
2012	Italy	0.84
2013	Italy	0.8
2014	Italy	0.66
2015	Italy	0.55
2016	Italy	0.55
2010	Portugal	0.57
2011	Portugal	0.5
2012	Portugal	0.39
2013	Portugal	0.37
2014	Portugal	0.37
2015	Portugal	0.4
2016	Portugal	0.39
2017	Portugal	0.35
2005	Spain	0.51
2006	Spain	0.53
2007	Spain	0.58
2008	Spain	0.44
2009	Spain	0.41
2010	Spain	0.4
2011	Spain	0.54
2012	Spain	0.42
2013	Spain	0.42
2014	Spain	0.45
2015	Spain	0.54
2016	Spain	0.5
2017	Spain	0.51
2018	Spain	0.5
2019	Spain	0.61
2020	Spain	0.5

## Sheet: Figure S1
Country	Location code	Name code	L. infantum infection
Albania	AL011	Dibër	Humans and animals
Albania	AL012	Durrës	Humans and animals
Albania	AL013	Kukës	Humans and animals
Albania	AL014	Lezhë	Humans and animals
Albania	AL015	Shkodër	Humans and animals
Albania	AL021	Elbasan	Humans and animals
Albania	AL022	Tiranë	Humans and animals
Albania	AL031	Berat	Humans and animals
Albania	AL032	Fier	Humans
Albania	AL033	Gjirokastër	Humans
Albania	AL034	Korcë	Humans and animals
Albania	AL035	Vlorë	Humans and animals
Austria	AT127	Wiener Umland/Südteil	Animals
Bosnia and Herzegovina	BAG26241	Gornjedrinski	Animals
Bosnia and Herzegovina	BAG26242	Neretvljanski	Animals
Bosnia and Herzegovina	BAG26243	Posavski	Animals
Bosnia and Herzegovina	BAG26244	Sarajevo	Animals
Bosnia and Herzegovina	BAG26246	Tuzlansko-podrinjski	Animals
Bosnia and Herzegovina	BAG26247	Unsko-sanski	Animals
Bosnia and Herzegovina	BAG26248	Zapadnobosanski	Animals
Bosnia and Herzegovina	BAG26250	Zenicko-dobojski	Animals
Bulgaria	BG311	Vidin	Humans
Bulgaria	BG315	Lovech	Humans
Bulgaria	BG321	Veliko Tarnovo	Humans
Bulgaria	BG322	Gabrovo	Humans
Bulgaria	BG331	Varna	Humans
Bulgaria	BG341	Burgas	Humans
Bulgaria	BG342	Sliven	Humans
Bulgaria	BG343	Yambol	Humans
Bulgaria	BG344	Stara Zagora	Humans
Bulgaria	BG411	Sofia (stolitsa)	Humans
Bulgaria	BG413	Blagoevgrad	Humans and animals
Bulgaria	BG415	Kyustendil	Humans
Bulgaria	BG421	Plovdiv	Humans
Bulgaria	BG422	Haskovo	Humans and animals
Bulgaria	BG423	Pazardzhik	Humans
Bulgaria	BG424	Smolyan	Humans
Bulgaria	BG425	Kardzhali	Humans
Croatia	HR033	Zadarska županija	Humans
Croatia	HR034	Šibensko-kninska županija	Humans and animals
Croatia	HR035	Splitsko-dalmatinska županija	Humans and animals
Croatia	HR036	Istarska županija	Animals
Croatia	HR037	Dubrovacko-neretvanska županija	Humans and animals
Croatia	HR050	Grad Zagreb	Humans
Croatia	HR061	Međimurska županija	Humans
Cyprus	CY000	Kýpros	Animals
France	FR101	Paris	Animals
France	FRB02	Eure-et-Loir	Humans
France	FRB04	Indre-et-Loire	Animals
France	FRG02	Maine-et-Loire	Animals
France	FRI11	Dordogne	Humans
France	FRI14	Lot-et-Garonne	Animals
France	FRI23	Haute-Vienne	Animals
France	FRI33	Deux-Sèvres	Animals
France	FRJ11	Aude	Humans and animals
France	FRJ12	Gard	Humans and animals
France	FRJ13	Hérault	Humans and animals
France	FRJ14	Lozère	Humans and animals
France	FRJ15	Pyrénées-Orientales	Humans and animals
France	FRJ21	Ariège	Animals
France	FRJ22	Aveyron	Humans and animals
France	FRJ23	Haute-Garonne	Humans and animals
France	FRJ27	Tarn	Animals
France	FRK13	Haute-Loire	Animals
France	FRK14	Puy-de-Dôme	Animals
France	FRK22	Ardèche	Humans and animals
France	FRK23	Drôme	Humans
France	FRK26	Rhône	Animals
France	FRK28	Haute-Savoie	Humans
France	FRL01	Alpes-de-Haute-Provence	Humans and animals
France	FRL03	Alpes-Maritimes	Humans and animals
France	FRL04	Bouches-du-Rhône	Humans and animals
France	FRL05	Var	Humans and animals
France	FRL06	Vaucluse	Humans and animals
France	FRM01	Corse-du-Sud	Humans and animals
Germany	DE21E	Landsberg am Lech	Animals
Germany	DE271	Augsburg, Kreisfreie Stadt	Animals
Germany	DEA23	Köln, Kreisfreie Stadt	Animals
Germany	DEA2D	Städteregion Aachen	Humans
Greece	EL301	Voreios Tomeas Athinon	Humans and animals
Greece	EL302	Dytikos Tomeas Athinon	Humans and animals
Greece	EL303	Kentrikos Tomeas Athinon	Humans and animals
Greece	EL304	Notios Tomeas Athinon	Humans and animals
Greece	EL305	Anatoliki Attiki	Humans
Greece	EL306	Dytiki Attiki	Humans and animals
Greece	EL307	Peiraias, Nisoi	Humans
Greece	EL411	Lesvos, Limnos	Humans and animals
Greece	EL412	Ikaria, Samos	Humans
Greece	EL413	Chios	Humans and animals
Greece	EL421	Kalymnos, Karpathos, Kasos, Kos, Rodos	Humans and animals
Greece	EL422	Andros, Thira, Kea, Milos, Mykonos, Naxos, Paros, Syros, Tinos	Humans and animals
Greece	EL431	Irakleio	Humans and animals
Greece	EL432	Lasithi	Humans and animals
Greece	EL433	Rethymni	Humans and animals
Greece	EL434	Chania	Humans and animals
Greece	EL511	Evros	Humans and animals
Greece	EL512	Xanthi	Humans and animals
Greece	EL513	Rodopi	Humans and animals
Greece	EL514	Drama	Humans and animals
Greece	EL515	Thasos, Kavala	Humans and animals
Greece	EL521	Imathia	Humans and animals
Greece	EL522	Thessaloniki	Humans and animals
Greece	EL523	Kilkis	Humans
Greece	EL524	Pella	Humans
Greece	EL525	Pieria	Humans
Greece	EL526	Serres	Humans and animals
Greece	EL527	Chalkidiki	Humans and animals
Greece	EL531	Grevena, Kozani	Humans
Greece	EL532	Kastoria	Humans and animals
Greece	EL533	Florina	Humans and animals
Greece	EL541	Arta, Preveza	Humans and animals
Greece	EL542	Thesprotia	Humans and animals
Greece	EL543	Ioannina	Humans and animals
Greece	EL611	Karditsa, Trikala	Humans and animals
Greece	EL612	Larisa	Humans and animals
Greece	EL613	Magnisia, Sporades	Humans and animals
Greece	EL621	Zakynthos	Humans and animals
Greece	EL622	Kerkyra	Humans and animals
Greece	EL623	Ithaki, Kefallinia	Humans and animals
Greece	EL624	Lefkada	Humans and animals
Greece	EL631	Aitoloakarnania	Humans and animals
Greece	EL632	Achaia	Humans and animals
Greece	EL633	Ileia	Humans
Greece	EL641	Voiotia	Humans and animals
Greece	EL642	Evvoia	Humans and animals
Greece	EL643	Evrytania	Humans and animals
Greece	EL644	Fthiotida	Humans and animals
Greece	EL645	Fokida	Humans and animals
Greece	EL651	Argolida, Arkadia	Humans and animals
Greece	EL652	Korinthia	Humans and animals
Greece	EL653	Lakonia, Messinia	Humans
Hungary	HU233	Tolna	Animals
Italy	ITC11	Torino	Humans and animals
Italy	ITC12	Vercelli	Animals
Italy	ITC13	Biella	Animals
Italy	ITC14	Verbano-Cusio-Ossola	Animals
Italy	ITC15	Novara	Animals
Italy	ITC16	Cuneo	Animals
Italy	ITC17	Asti	Humans and animals
Italy	ITC18	Alessandria	Humans and animals
Italy	ITC20	Valle d’Aosta/Vallée d’Aoste	Animals
Italy	ITC31	Imperia	Humans and animals
Italy	ITC32	Savona	Animals
Italy	ITC33	Genova	Humans and animals
Italy	ITC34	La Spezia	Animals
Italy	ITC41	Varese	Animals
Italy	ITC42	Como	Animals
Italy	ITC43	Lecco	Animals
Italy	ITC44	Sondrio	Animals
Italy	ITC46	Bergamo	Animals
Italy	ITC47	Brescia	Animals
Italy	ITC48	Pavia	Animals
Italy	ITC49	Lodi	Animals
Italy	ITC4A	Cremona	Animals
Italy	ITC4B	Mantova	Animals
Italy	ITC4C	Milano	Animals
Italy	ITC4D	Monza e della Brianza	Animals
Italy	ITF11	L’Aquila	Animals
Italy	ITF12	Teramo	Animals
Italy	ITF13	Pescara	Animals
Italy	ITF14	Chieti	Animals
Italy	ITF21	Isernia	Animals
Italy	ITF22	Campobasso	Humans and animals
Italy	ITF31	Caserta	Animals
Italy	ITF32	Benevento	Animals
Italy	ITF33	Napoli	Animals
Italy	ITF34	Avellino	Humans and animals
Italy	ITF35	Salerno	Animals
Italy	ITF43	Taranto	Animals
Italy	ITF44	Brindisi	Humans and animals
Italy	ITF45	Lecce	Animals
Italy	ITF46	Foggia	Animals
Italy	ITF47	Bari	Humans and animals
Italy	ITF48	Barletta-Andria-Trani	Animals
Italy	ITF51	Potenza	Animals
Italy	ITF52	Matera	Animals
Italy	ITF61	Cosenza	Humans and animals
Italy	ITF62	Crotone	Animals
Italy	ITF63	Catanzaro	Humans and animals
Italy	ITF64	Vibo Valentia	Animals
Italy	ITF65	Reggio di Calabria	Animals
Italy	ITG11	Trapani	Humans and animals
Italy	ITG12	Palermo	Humans and animals
Italy	ITG13	Messina	Animals
Italy	ITG14	Agrigento	Animals
Italy	ITG15	Caltanissetta	Humans and animals
Italy	ITG16	Enna	Animals
Italy	ITG17	Catania	Humans and animals
Italy	ITG18	Ragusa	Animals
Italy	ITG19	Siracusa	Animals
Italy	ITG2D	Sassari	Humans and animals
Italy	ITG2E	Nuoro	Animals
Italy	ITG2F	Cagliari	Humans and animals
Italy	ITG2G	Oristano	Animals
Italy	ITG2H	Sud Sardegna	Animals
Italy	ITH10	Bolzano-Bozen	Animals
Italy	ITH20	Trento	Humans and animals
Italy	ITH31	Verona	Animals
Italy	ITH32	Vicenza	Animals
Italy	ITH33	Belluno	Animals
Italy	ITH34	Treviso	Animals
Italy	ITH35	Venezia	Animals
Italy	ITH36	Padova	Animals
Italy	ITH37	Rovigo	Animals
Italy	ITH41	Pordenone	Animals
Italy	ITH42	Udine	Animals
Italy	ITH43	Gorizia	Animals
Italy	ITH44	Trieste	Animals
Italy	ITH51	Piacenza	Animals
Italy	ITH52	Parma	Humans and animals
Italy	ITH53	Reggio nell’Emilia	Humans and animals
Italy	ITH54	Modena	Humans and animals
Italy	ITH55	Bologna	Humans and animals
Italy	ITH56	Ferrara	Humans and animals
Italy	ITH57	Ravenna	Humans and animals
Italy	ITH58	Forlì-Cesena	Humans and animals
Italy	ITH59	Rimini	Humans and animals
Italy	ITI11	Massa-Carrara	Animals
Italy	ITI12	Lucca	Animals
Italy	ITI13	Pistoia	Animals
Italy	ITI14	Firenze	Animals
Italy	ITI15	Prato	Animals
Italy	ITI16	Livorno	Animals
Italy	ITI17	Pisa	Animals
Italy	ITI18	Arezzo	Animals
Italy	ITI19	Siena	Humans and animals
Italy	ITI1A	Grosseto	Animals
Italy	ITI21	Perugia	Animals
Italy	ITI22	Terni	Animals
Italy	ITI31	Pesaro e Urbino	Animals
Italy	ITI32	Ancona	Humans and animals
Italy	ITI33	Macerata	Animals
Italy	ITI34	Ascoli Piceno	Animals
Italy	ITI35	Fermo	Animals
Italy	ITI41	Viterbo	Animals
Italy	ITI42	Rieti	Humans and animals
Italy	ITI43	Roma	Humans and animals
Italy	ITI44	Latina	Animals
Italy	ITI45	Frosinone	Animals
Kosovo	XKG125385	Pecki	Animals
Kosovo	XKG125389	Prizremski	Animals
Malta	MT001	Malta	Humans and animals
Malta	MT002	Gozo and Comino/Għawdex u Kemmuna	Humans
Montenegro	MEG125351	Bar	Humans
Montenegro	MEG125352	Berane	Humans
Montenegro	MEG125355	Cetinje	Humans
Montenegro	MEG125356	Danilovgrad	Humans
Montenegro	MEG125357	Herceg Novi	Humans and animals
Montenegro	MEG125359	Kotor	Humans
Montenegro	MEG125361	Niksic	Humans
Montenegro	MEG125365	Podgorica	Humans
Montenegro	MEG125366	Rozaj	Humans
Montenegro	MEG125369	Ulcinj	Humans
North Macedonia	MK008	Skopski	Animals
Portugal	PT111	Alto Minho	Animals
Portugal	PT112	Cávado	Animals
Portugal	PT11A	Área Metropolitana do Porto	Humans and animals
Portugal	PT11D	Douro	Humans and animals
Portugal	PT11E	Terras de Trás-os-Montes	Animals
Portugal	PT150	Algarve	Humans and animals
Portugal	PT16B	Oeste	Animals
Portugal	PT16D	Região de Aveiro	Humans and animals
Portugal	PT16E	Região de Coimbra	Humans and animals
Portugal	PT16F	Região de Leiria	Humans and animals
Portugal	PT16G	Viseu Dão Lafões	Humans and animals
Portugal	PT16H	Beira Baixa	Humans and animals
Portugal	PT16I	Médio Tejo	Animals
Portugal	PT16J	Beiras e Serra da Estrela	Humans and animals
Portugal	PT170	Área Metropolitana de Lisboa	Humans and animals
Portugal	PT184	Baixo Alentejo	Animals
Portugal	PT185	Lezíria do Tejo	Humans and animals
Portugal	PT186	Alto Alentejo	Humans and animals
Portugal	PT187	Alentejo Central	Animals
Romania	RO224	Galaţi	Animals
Romania	RO311	Argeş	Animals
Romania	RO411	Dolj	Animals
Romania	RO415	Vâlcea	Animals
San Marino	SM	San Marino	Animals
Serbia	RSG125372	Branicevski	Animals
Serbia	RSG125373	Grad Beograd	Animals
Serbia	RSG125375	Juzno-backi	Animals
Serbia	RSG125383	Nisavski	Humans
Serbia	RSG125387	Podunavski	Animals
Serbia	RSG125388	Pomoravski	Animals
Slovenia	SI037	Jugovzhodna Slovenija	Animals
Spain	ES111	A Coruña	Humans and animals
Spain	ES112	Lugo	Humans and animals
Spain	ES113	Ourense	Humans and animals
Spain	ES114	Pontevedra	Humans and animals
Spain	ES120	Asturias	Humans and animals
Spain	ES130	Cantabria	Humans and animals
Spain	ES211	Araba/Álava	Humans and animals
Spain	ES212	Gipuzkoa	Humans and animals
Spain	ES213	Bizkaia	Humans and animals
Spain	ES220	Navarra	Humans and animals
Spain	ES230	La Rioja	Humans and animals
Spain	ES241	Huesca	Humans and animals
Spain	ES242	Teruel	Humans
Spain	ES243	Zaragoza	Humans and animals
Spain	ES300	Madrid	Humans and animals
Spain	ES411	Ávila	Humans
Spain	ES412	Burgos	Humans
Spain	ES413	León	Humans
Spain	ES414	Palencia	Humans
Spain	ES415	Salamanca	Humans and animals
Spain	ES416	Segovia	Humans
Spain	ES417	Soria	Humans and animals
Spain	ES418	Valladolid	Humans and animals
Spain	ES419	Zamora	Humans and animals
Spain	ES421	Albacete	Humans and animals
Spain	ES422	Ciudad Real	Humans and animals
Spain	ES423	Cuenca	Humans
Spain	ES424	Guadalajara	Humans and animals
Spain	ES425	Toledo	Humans and animals
Spain	ES431	Badajoz	Humans and animals
Spain	ES432	Cáceres	Humans and animals
Spain	ES511	Barcelona	Humans and animals
Spain	ES512	Girona	Humans and animals
Spain	ES513	Lleida	Humans and animals
Spain	ES514	Tarragona	Humans and animals
Spain	ES521	Alicante/Alacant	Humans and animals
Spain	ES522	Castellón/Castelló	Humans and animals
Spain	ES523	Valencia/València	Humans and animals
Spain	ES531	Eivissa y Formentera	Humans and animals
Spain	ES532	Mallorca	Humans and animals
Spain	ES533	Menorca	Animals
Spain	ES611	Almería	Humans and animals
Spain	ES612	Cádiz	Humans and animals
Spain	ES613	Córdoba	Humans and animals
Spain	ES614	Granada	Humans and animals
Spain	ES615	Huelva	Humans and animals
Spain	ES616	Jaén	Humans and animals
Spain	ES617	Málaga	Humans and animals
Spain	ES618	Sevilla	Humans and animals
Spain	ES620	Murcia	Humans and animals
Spain	ES630	Ceuta	Humans
Spain	ES640	Melilla	Humans
Ukraine	UAG13158	Krym	Humans
